# Supplementary material for: Comparison of Physical and Compositional Attributes between Commercial Plant-Based and Dairy Yogurts
Source: Foods. 2024 Mar 23;13(7):984. doi: 10.3390/foods13070984 (PMC11011924; doi:10.3390/foods13070984)
Supplement: Supplementary file 1 [file foods-13-00984-s001.zip]

Archive with 1 entries (1 files):
- foods-2917027-supplementary.pdf
